# Supplementary material for: Consistency and Variability of the Human Milk Oligosaccharide Profile in Repeat Pregnancies
Source: Nutrients. 2024 Feb 25;16(5):643. doi: 10.3390/nu16050643 (PMC10933908; doi:10.3390/nu16050643)
Supplement: Supplementary file 1 [file nutrients-16-00643-s001.zip]

Archive with 1 entries (1 files):
- nutrients-2873111-supplementary.pdf
